# Supplementary material for: Development of an adverse outcome pathway network for nephrotoxicity
Source: Arch Toxicol. 2024 Jan 10;98(3):929–42. doi: 10.1007/s00204-023-03637-7 (PMC10861692; doi:10.1007/s00204-023-03637-7)
Supplement: Supplementary file 1 — Supplementary file1 (XLSX 44 KB) [file 204_2023_3637_MOESM1_ESM.xlsx]

## Sheet: Table of contents
Development of an adverse outcome pathway network for nephrotoxicity
D. A. Barnes1, J.W. Firman2, S. Belfield2, M.T.D. Cronin2, M. Vinken3, M. J. Janssen1, R. Masereeuw1
1Utrecht University, Division of Pharmacology, Utrecht Institute for Pharmaceutical Sciences, Utrecht, Netherlands
2Liverpool John Moores University, School of Pharmacy and Biomolecular Sciences, Liverpool, UK
3Vrije Universiteit Brussel, Entity of In Vitro Toxicology and Dermato-Cosmetology, Department of Pharmaceutical and Pharmacological Sciences, Brussels, Belgium
Table of contents	Description
Sheet 2	Collection of kidney AOPs from AOP Wiki
Sheet 3	Inclusion-exclusion of AOPs followign data curation
Sheet 4	Summary of final selection AOPs
Sheet 5	Harmonisation of key events
Sheet 6	Cytoscape input
Sheet 7	Cytoscape Network Analyzer output

## Sheet: 2
ID	Title	Molecular initiating event	Adverse outcome	Point of Contact	License	OECD status	OECD project	Reference
33	Kidney toxicity induced by activation of 5HT2C	Activation, 5HT2c	Increased, Kidney Failure	Kevin Crofton	BY-SA			https://aopwiki.org/aops/33
53	ER agonism leading to reduced survival due to renal failure	Agonism, Estrogen receptor	Increased, nephropathy	Tom Hutchinson	BY-SA		1.29	https://aopwiki.org/aops/53
105	Alpha2u-microglobulin cytotoxicity leading to renal tubular adenomas and carcinomas (in male rat)	Increased, Binding of chemicals to 2u (serum)	Increase, Adenomas/carcinomas (renal tubular)	Charles Wood	BY-SA		1.29	https://aopwiki.org/aops/105
116	Cytotoxicity leading to renal tubular adenomas and carcinomas (in male rat)	Increase, Cytotoxicity (tubular epithelial cells)	Increase, Adenomas/carcinomas (renal tubular)	Charles Wood	BY-SA		1.29	https://aopwiki.org/aops/116
128	Kidney dysfunction by decreased thyroid hormone	Thyroid hormone synthesis, Decreased	Occurrence, Kidney toxicity	Jung-Hwa Oh	BY-SA	Under Development	1.40	https://aopwiki.org/aops/128
138	Organic anion transporter (OAT1) inhibition leading to renal failure and mortality	Inhibition, organic anion transporter 1 (OAT1)	Increased Mortality and Decline, Population	Kellie Fay	BY-SA		1.29	https://aopwiki.org/aops/138
177	Cyclooxygenase 1 (COX1) inhibition leading to renal failure and mortality	Inhibition, Cyclooxygenase 1 activity	Increased Mortality and Decline, Population	Kellie Fay	BY-SA		1.29	https://aopwiki.org/aops/177
186	Unknown MIE leading to renal failure and mortality	Unknown, MIE	Increased Mortality	Kellie Fay	BY-SA		1.29	https://aopwiki.org/aops/186
256	Inhibition of mitochondrial DNA polymerase gamma leading to kidney toxicity	Inhibition of mitochondrial DNA polymerase gamma (Pol gamma)	Occurrence, Kidney toxicity	Angela Mally	BY-SA	Under Development	1.43	https://aopwiki.org/aops/256
257	Receptor mediated endocytosis and lysosomal overload leading to kidney toxicity	Binding of substrate, endocytic receptor	Occurrence, Kidney toxicity	Angela Mally	BY-SA	Under Development	1.43	https://aopwiki.org/aops/257
258	Renal protein alkylation leading to kidney toxicity	Alkylation, Protein	Occurrence, Kidney toxicity	Angela Mally	BY-SA	Under Development	1.43	https://aopwiki.org/aops/258
276	Inhibition of complex I of the electron transport chain leading to chemical induced Fanconi syndrome	Binding of inhibitor, NADH-ubiquinone oxidoreductase (complex I)	Chemical induced Fanconi syndrome	Marvin Martens	BY-SA			https://aopwiki.org/aops/276
284	Binding of electrophilic chemicals to SH(thiol)-group of proteins and /or to seleno-proteins involved in protection against oxidative stress leads to chronic kidney disease	Binding, Thiol/seleno-proteins involved in protection against oxidative stress	Chronic Kidney disease	Frederic Y. Bois	BY-SA			https://aopwiki.org/aops/284
377	Dysregulated prolonged Toll Like Receptor 9 (TLR9) activation leading to Acute Respiratory Distress Syndrome (ARDS) and Multiple Organ Dysfunction (MOD)	Prolonged TLR9 activation	Acute Respiratory Distress Syndrome and Multiple Organ Dysfunction/ Increased mortality	Gillina Bezemer	BY-SA			https://aopwiki.org/aops/377
384	Hyperactivation of ACE/Ang-II/AT1R axis leading to chronic kidney disease	Hyperactivation of ACE/Ang-II/AT1R axis	Chronic kidney disease	Young Jun Kim	BY-SA			https://aopwiki.org/aops/384
413	Oxidation and antagonism of reduced glutathione leading to mortality via acute renal failure	Oxidation, glutathione	Increased Kidney failure and mortality	Zarin Hossain	BY-SA			https://aopwiki.org/aops/413
437	Inhibition of mitochondrial electron transport chain (ETC) complexes leading to kidney toxicity	Inhibition, Mitochondrial Electron Transport Chain Complexes	Occurrence, Kidney toxicity	Baki Sadi	BY-SA			https://aopwiki.org/aops/437
447	Kidney failure induced by inhibition of mitochondrial electron transfer chain through apoptosis, inflammation and oxidative stress pathways	Inhibition, Mitochondrial Electron Transport Chain Complexes	Increased, Kidney Failure	Yann Gueguen	BY-SA			https://aopwiki.org/aops/447
	AOPs extracted 1 May 2023

## Sheet: 3
ID	Title	Molecular initiating event	Adverse outcome	Point of Contact	License	OECD status	OECD project	Reference	Notes
33	Kidney toxicity induced by activation of 5HT2C	Activation, 5HT2c	Increased, Kidney Failure	Kevin Crofton	BY-SA			https://aopwiki.org/aops/33	No KEs linking MIE to AO
53	ER agonism leading to reduced survival due to renal failure	Agonism, Estrogen receptor	Increased, nephropathy	Tom Hutchinson	BY-SA		1.29	https://aopwiki.org/aops/53	No reported adjacencies
105	Alpha2u-microglobulin cytotoxicity leading to renal tubular adenomas and carcinomas (in male rat)	Increased, Binding of chemicals to 2u (serum)	Increase, Adenomas/carcinomas (renal tubular)	Charles Wood	BY-SA		1.29	https://aopwiki.org/aops/105
116	Cytotoxicity leading to renal tubular adenomas and carcinomas (in male rat)	Increase, Cytotoxicity (tubular epithelial cells)	Increase, Adenomas/carcinomas (renal tubular)	Charles Wood	BY-SA		1.29	https://aopwiki.org/aops/116
128	Kidney dysfunction by decreased thyroid hormone	Thyroid hormone synthesis, Decreased	Occurrence, Kidney toxicity	Jung-Hwa Oh	BY-SA	Under Development	1.40	https://aopwiki.org/aops/128	Focus on hormones and blood
138	Organic anion transporter (OAT1) inhibition leading to renal failure and mortality	Inhibition, organic anion transporter 1 (OAT1)	Increased Mortality and Decline, Population	Kellie Fay	BY-SA		1.29	https://aopwiki.org/aops/138
177	Cyclooxygenase 1 (COX1) inhibition leading to renal failure and mortality	Inhibition, Cyclooxygenase 1 activity	Increased Mortality and Decline, Population	Kellie Fay	BY-SA		1.29	https://aopwiki.org/aops/177
186	unknown MIE leading to renal failure and mortality	Unknown, MIE	Increased Mortality	Kellie Fay	BY-SA		1.29	https://aopwiki.org/aops/186
256	Inhibition of mitochondrial DNA polymerase gamma leading to kidney toxicity	Inhibition of mitochondrial DNA polymerase gamma (Pol gamma)	Occurrence, Kidney toxicity	Angela Mally	BY-SA	Under Development	1.43	https://aopwiki.org/aops/256
257	Receptor mediated endocytosis and lysosomal overload leading to kidney toxicity	Binding of substrate, endocytic receptor	Occurrence, Kidney toxicity	Angela Mally	BY-SA	Under Development	1.43	https://aopwiki.org/aops/257
258	Renal protein alkylation leading to kidney toxicity	Alkylation, Protein	Occurrence, Kidney toxicity	Angela Mally	BY-SA	Under Development	1.43	https://aopwiki.org/aops/258
276	Inhibition of complex I of the electron transport chain leading to chemical induced Fanconi syndrome	Binding of inhibitor, NADH-ubiquinone oxidoreductase (complex I)	Chemical induced Fanconi syndrome	Marvin Martens	BY-SA			https://aopwiki.org/aops/276	Specific focus on proposed AOP
284	Binding of electrophilic chemicals to SH(thiol)-group of proteins and /or to seleno-proteins involved in protection against oxidative stress leads to chronic kidney disease	Binding, Thiol/seleno-proteins involved in protection against oxidative stress	Chronic Kidney disease	Frederic Y. Bois	BY-SA			https://aopwiki.org/aops/284
377	Dysregulated prolonged Toll Like Receptor 9 (TLR9) activation leading to Acute Respiratory Distress Syndrome (ARDS) and Multiple Organ Dysfunction (MOD)	Prolonged TLR9 activation	Acute Respiratory Distress Syndrome and Multiple Organ Dysfunction/ Increased mortality	Gillina Bezemer	BY-SA			https://aopwiki.org/aops/377	Ill-defined AOP
384	Hyperactivation of ACE/Ang-II/AT1R axis leading to chronic kidney disease	Hyperactivation of ACE/Ang-II/AT1R axis	Chronic kidney disease	Young Jun Kim	BY-SA			https://aopwiki.org/aops/384
413	Oxidation and antagonism of reduced glutathione leading to mortality via acute renal failure	Oxidation, glutathione	Increased Kidney failure and mortality	Zarin Hossain	BY-SA			https://aopwiki.org/aops/413
437	Inhibition of mitochondrial electron transport chain (ETC) complexes leading to kidney toxicity	Inhibition, Mitochondrial Electron Transport Chain Complexes	Occurrence, Kidney toxicity	Baki Sadi	BY-SA			https://aopwiki.org/aops/437
447	Kidney failure induced by inhibition of mitochondrial electron transfer chain through apoptosis, inflammation and oxidative stress pathways	Inhibition, Mitochondrial Electron Transport Chain Complexes	Increased, Kidney Failure	Yann Gueguen	BY-SA			https://aopwiki.org/aops/447
	AOPs extracted 1 May 2023

## Sheet: 4
Key Event	Sequence	Type	Event ID	Title	Short name
105: Alpha2u-microglobulin cytotoxicity leading to renal tubular adenomas and carcinomas (in male rat)	1	MIE	714	Increased, Binding of chemicals to 2u (serum)	Increased, Binding of chemicals to 2u (serum)
	2	KE	708	Increased, Accumulation of alpha2u microglobulin (proximal tubular epithelium)	Increased, Accumulation of alpha2u microglobulin (proximal tubular epithelium)
	3	KE	709	Increase, Cytotoxicity (renal tubular cell)	Increase, Cytotoxicity (renal tubular cell)
	4	KE	710	Increase, Regenerative cell proliferation (tubular epithelial cells)	Increase, Regenerative cell proliferation (tubular epithelial cells)
	5	KE	767	Increase, Hyperplasia (renal tubular cells)	Increase, Hyperplasia (renal tubular cells)
	6	AO	713	Increase, Adenomas/carcinomas (renal tubular)	Increase, Adenomas/carcinomas (renal tubular)
116: Cytotoxicity leading to renal tubular adenomas and carcinomas (in male rat)	1	MIE	783	Increase, Cytotoxicity (tubular epithelial cells)	Increase, Cytotoxicity (tubular epithelial cells)
	2	KE	710	Increase, Regenerative cell proliferation (tubular epithelial cells)	Increase, Regenerative cell proliferation (tubular epithelial cells)
	3	KE	784	Increase, Hyperplasia (tubular epithelial cells)	Increase, Hyperplasia (tubular epithelial cells)
	4	AO	713	Increase, Adenomas/carcinomas (renal tubular)	Increase, Adenomas/carcinomas (renal tubular)
138: Organic anion transporter (OAT1) inhibition leading to renal failure and mortality	1	MIE	877	Inhibition, organic anion transporter 1 (OAT1)	Inhibition, organic anion transporter 1 (OAT1)
	2	KE	1096	Increased, blood uric acid concentration	Increased, blood uric acid concentration
	3	KE	1097	Occurrence, renal proximal tubular necrosis	Occurrence, renal proximal tubular necrosis
	4	KE	1098	Increased, blood potassium concentration	Increased, blood potassium concentration
	5	KE	1102	Occurrence, tophi (urate) deposition	Occurrence, tophi (urate) deposition
	6	KE	1106	Occurrence, cardiac arrhythmia	Occurrence, cardiac arrhythmia
	7	KE	1088	Increased, Oxidative Stress	Increased, Oxidative Stress
	8	AO	351	Increased Mortality	Increased Mortality
	9	AO	360	Decrease, Population growth rate	Decrease, Population growth rate
177: Cyclooxygenase 1 (COX1) inhibition leading to renal failure and mortality	1	MIE	1103	Inhibition, Cyclooxygenase 1 activity	Inhibition, Cyclooxygenase 1 activity
	2	KE	1104	Decreased, Prostaglandin F2alpha concentration, plasma	Decreased, Prostaglandin F2alpha concentration, plasma
	3	KE	1105	Occurrence, renal ischemia	Occurrence, renal ischemia
	4	KE	1097	Occurrence, renal proximal tubular necrosis	Occurrence, renal proximal tubular necrosis
	5	KE	1098	Increased, blood potassium concentration	Increased, blood potassium concentration
	6	KE	1106	Occurrence, cardiac arrhythmia	Occurrence, cardiac arrhythmia
	7	KE	1088	Increased, Oxidative Stress	Increased, Oxidative Stress
	8	KE	1096	Increased, blood uric acid concentration	Increased, blood uric acid concentration
	9	KE	1102	Occurrence, tophi (urate) deposition	Occurrence, tophi (urate) deposition
	10	AO	351	Increased Mortality	Increased Mortality
	11	AO	360	Decrease, Population growth rate	Decrease, Population growth rate
186: unknown MIE leading to renal failure and mortality	1	MIE	1114	Unknown, MIE	Unknown, MIE
	2	KE	1115	Increased, Reactive oxygen species	Increased, Reactive oxygen species
	3	KE	1088	Increased, Oxidative Stress	Increased, Oxidative Stress
	4	KE	1097	Occurrence, renal proximal tubular necrosis	Occurrence, renal proximal tubular necrosis
	5	KE	1098	Increased, blood potassium concentration	Increased, blood potassium concentration
	6	KE	1106	Occurrence, cardiac arrhythmia	Occurrence, cardiac arrhythmia
	7	AO	351	Increased Mortality	Increased Mortality
256: Inhibition of mitochondrial DNA polymerase gamma leading to kidney toxicity	1	MIE	1481	Inhibition of mitochondrial DNA polymerase gamma (Pol gamma)	Inhibition of mitochondrial DNA polymerase gamma (Pol gamma)
	2	KE	1482	Depletion, mtDNA	Depletion, mtDNA
	3	KE	1483	Dysfunction, Mitochondria	Dysfunction, Mitochondria
	4	KE	709	Increase, Cytotoxicity (renal tubular cell)	Increase, Cytotoxicity (renal tubular cell)
	5	AO	814	Occurrence, Kidney toxicity	Occurrence, Kidney toxicity
257: Receptor mediated endocytosis and lysosomal overload leading to kidney toxicity	1	MIE	1486	Binding of substrate, endocytic receptor	Binding of substrate, endocytic receptor
	2	KE	831	Disturbance, Lysosomal function	Disturbance, Lysosomal function
	3	KE	898	Disruption, Lysosome	Disruption, Lysosome
	4	KE	709	Increase, Cytotoxicity (renal tubular cell)	Increase, Cytotoxicity (renal tubular cell)
	5	AO	814	Occurrence, Kidney toxicity	Occurrence, Kidney toxicity
258: Renal protein alkylation leading to kidney toxicity	1	MIE	244	Alkylation, Protein	Alkylation, Protein
	2	KE	1483	Dysfunction, Mitochondria	Dysfunction, Mitochondria
	3	KE	40	Decrease, Mitochondrial ATP production	Decrease, Mitochondrial ATP production
	4	KE	709	Increase, Cytotoxicity (renal tubular cell)	Increase, Cytotoxicity (renal tubular cell)
	5	AO	814	Occurrence, Kidney toxicity	Occurrence, Kidney toxicity
284: Binding of electrophilic chemicals to SH(thiol)-group of proteins and /or to seleno-proteins involved in protection against oxidative stress leads to chronic kidney disease	1	MIE	1487	Binding, Thiol/seleno-proteins involved in protection against oxidative stress	Binding, Thiol/seleno-proteins involved in protection against oxidative stress
	2	KE	926	Oxidation, Glutathione (To be considered with MIE)	Oxidation, Glutathione (To be considered with MIE)
	3	KE	1538	Decreased protection against oxidative stress	Decreased protection against oxidative stress
	4	KE	1392	Oxidative Stress	Oxidative Stress
	5	KE	178	Disruption, Mitochondrial electron transport chain	Disruption, Mitochondrial electron transport chain
	6	KE	768	Increase, Cytotoxicity	Increase, Cytotoxicity
	7	AO	1603	Chronic kidney disease	Chronic kidney disease
384: Hyperactivation of ACE/Ang-II/AT1R axis leading to chronic kidney disease	1	MIE	1853	Hyperactivation of ACE/Ang-II/AT1R axis	Hyperactivation of ACE/Ang-II/AT1R axis
	2	KE	1752	Increased Angiotensin II	Increased Angiotensin II
	3	KE	1852	Increased Ang II type 1 receptor (AT1R)	Increased Ang II type 1 receptor (AT1R)
	4	KE	1115	Increased, Reactive oxygen species	Increased, Reactive oxygen species
	5	KE	1855	Increased Sodium-sensitive hypertension	Increased Sodium-sensitive hypertension
	6	AO	1603	Chronic kidney disease	Chronic kidney disease
413: Oxidation and antagonism of reduced glutathione leading to mortality via acute renal failure	1	MIE	926	Oxidation, Glutathione (To be considered with MIE)	Oxidation, Glutathione (To be considered with MIE)
	2	KE	1115	Increased, Reactive oxygen species	Increased, Reactive oxygen species
	3	KE	1445	Increase, Lipid peroxidation	Increase, Lipid peroxidation
	4	KE	1607	Increase, Necrosis	Increase, Necrosis
	5	KE	759	Increased, Kidney Failure	Increased, Kidney Failure
	6	AO	351	Increased Mortality	Increased Mortality
437: Inhibition of mitochondrial electron transport chain (ETC) complexes leading to kidney toxicity	1	MIE	105	Inhibition, Mitochondrial Electron Transport Chain Complexes	Inhibition, Mitochondrial Electron Transport Chain Complexes
	2	KE	1969	Increase, Oxidative Stress	Increase, Oxidative Stress
	3	KE	1392	Oxidative Stress	Oxidative Stress
	4	KE	1968	Increase, Mitochondrial Dysfunction	Increase, Mitochondrial Dysfunction
	5	KE	177	N/A, Mitochondrial dysfunction 1	N/A, Mitochondrial dysfunction 1
	6	KE	709	Increase, Cytotoxicity (renal tubular cell)	Increase, Cytotoxicity (renal tubular cell)
	7	AO	814	Occurrence, Kidney toxicity	Occurrence, Kidney toxicity
447: Kidney failure induced by inhibition of mitochondrial electron transfer chain through apoptosis, inflammation and oxidative stress pathways	1	KE	105	Inhibition, Mitochondrial Electron Transport Chain Complexes	Inhibition, Mitochondrial Electron Transport Chain Complexes
	2	KE	1770	Decrease, Mitochondrial membrane potential	Decrease, Mitochondrial membrane potential
	3	KE	1968	Increase, Mitochondrial Dysfunction	Increase, Mitochondrial Dysfunction
	4	KE	1917	Altered gene expression, NRF2 dependent antioxidant pathway	Altered gene expression, NRF2 dependent antioxidant pathway
	5	KE	202	Inhibition, Nuclear factor kappa B (NF-kB)	Inhibition, Nuclear factor kappa B (NF-kB)
	6	KE	1815	Activation of ER stress	Activation of ER stress
	7	KE	1088	Increased, Oxidative Stress	Increased, Oxidative Stress
	8	KE	1365	Increase, Apoptosis	Increase, Apoptosis
	9	KE	1633	Increase in inflammation	Increase in inflammation
	10	KE	1097	Occurrence, renal proximal tubular necrosis	Occurrence, renal proximal tubular necrosis
	11	KE	814	Occurrence, Kidney toxicity	Occurrence, Kidney toxicity
	12	AO	759	Increased, Kidney Failure	Increased, Kidney Failure
AOPs extracted 1 May 2022

## Sheet: 5
Key Event	KE ID	KE Name
Increase, Cytotoxicity		8 mentions (7 KE)
KE	709	Increase, Cytotoxicity (renal tubular cell)
MIE	783	Increase, Cytotoxicity (tubular epithelial cells)
KE	768	Increase, Cytotoxicity
Mitochondrial dysfunction		5 mentions (4 KE)
KE	1483	Dysfunction, Mitochondria
KE	1968	Increase, Mitochondrial Dysfunction
KE	177	N/A, Mitochondrial dysfunction 1
Oxidative stress		7 mentions (6 KE)
KE	1088	Increased, Oxidative Stress
KE	1392	Oxidative Stress
KE	1969	Increase, Oxidative Stress
Tubular necrosis		5 mentions (5 KE)
KE	1097	Occurrence, renal proximal tubular necrosis
KE	1607	Increase, Necrosis

## Sheet: 6
AOP	Title	Adjacency	Evidence	Quantitative understanding
105: Alpha2u-microglobulin cytotoxicity leading to renal tubular adenomas and carcinomas (in male rat)	Increased, Binding of chemicals to 2u (serum) leads to Increased, Accumulation of alpha2u microglobulin (proximal tubular epithelium)	adjacent
	Increased, Accumulation of alpha2u microglobulin (proximal tubular epithelium) leads to Increase, Cytotoxicity (renal tubular cell)	adjacent
	Increase, Cytotoxicity (renal tubular cell) leads to Increase, Regenerative cell proliferation (tubular epithelial cells)	adjacent
	Increase, Regenerative cell proliferation (tubular epithelial cells) leads to Increase, Hyperplasia (renal tubular cells)	adjacent
	Increase, Hyperplasia (renal tubular cells) leads to Increase, Adenomas/carcinomas (renal tubular)	adjacent
116: Cytotoxicity leading to renal tubular adenomas and carcinomas (in male rat)	Increase, Cytotoxicity (tubular epithelial cells) leads to Increase, Regenerative cell proliferation (tubular epithelial cells)	adjacent
	Increase, Regenerative cell proliferation (tubular epithelial cells) leads to Increase, Hyperplasia (tubular epithelial cells)	adjacent
	Increase, Hyperplasia (tubular epithelial cells) leads to Increase, Adenomas/carcinomas (renal tubular)	adjacent
138: Organic anion transporter (OAT1) inhibition leading to renal failure and mortality	Inhibition, organic anion transporter 1 (OAT1) leads to Increased, blood uric acid concentration	adjacent	High	High
	Increased, blood uric acid concentration leads to Occurrence, tophi (urate) deposition	adjacent	High	High
	Occurrence, renal proximal tubular necrosis leads to Increased, blood potassium concentration	adjacent	Moderate
	Increased, blood potassium concentration leads to Occurrence, cardiac arrhythmia	adjacent
	Occurrence, cardiac arrhythmia leads to Increased Mortality	adjacent
	Occurrence, renal proximal tubular necrosis leads to Increased, blood uric acid concentration	adjacent
	Occurrence, tophi (urate) deposition leads to Occurrence, renal proximal tubular necrosis	non-adjacent	Moderate
	Increased, blood uric acid concentration leads to Increased, Oxidative Stress	non-adjacent
	Increased, Oxidative Stress leads to Occurrence, renal proximal tubular necrosis	non-adjacent
177: Cyclooxygenase 1 (COX1) inhibition leading to renal failure and mortality	Decreased, Prostaglandin F2alpha concentration, plasma leads to Occurrence, renal ischemia	adjacent	Not Specified
	Occurrence, renal proximal tubular necrosis leads to Increased, blood potassium concentration	adjacent	High
	Inhibition, Cyclooxygenase 1 activity leads to Decreased, Prostaglandin F2alpha concentration, plasma	adjacent
	Increased, blood potassium concentration leads to Occurrence, cardiac arrhythmia	adjacent
	Occurrence, cardiac arrhythmia leads to Increased Mortality	adjacent
	Occurrence, renal ischemia leads to Increased, Oxidative Stress	adjacent
	Increased, Oxidative Stress leads to Occurrence, renal proximal tubular necrosis	adjacent
	Occurrence, renal proximal tubular necrosis leads to Increased, blood uric acid concentration	adjacent	High
	Increased, blood uric acid concentration leads to Occurrence, tophi (urate) deposition	adjacent	High
	Occurrence, tophi (urate) deposition leads to Occurrence, renal proximal tubular necrosis	adjacent
	Increased, blood uric acid concentration leads to Increased, Oxidative Stress	adjacent
186: unknown MIE leading to renal failure and mortality	Unknown, MIE leads to Increased, Reactive oxygen species	adjacent
	Increased, Reactive oxygen species leads to Increased, Oxidative Stress	adjacent
	Occurrence, renal proximal tubular necrosis leads to Increased, blood potassium concentration	adjacent
	Increased, blood potassium concentration leads to Occurrence, cardiac arrhythmia	adjacent
	Occurrence, cardiac arrhythmia leads to Increased Mortality	adjacent
	Increased, Oxidative Stress leads to Occurrence, renal proximal tubular necrosis	non-adjacent
256: Inhibition of mitochondrial DNA polymerase gamma leading to kidney toxicity	Inhibition, mitochondrial DNA polymerase gamma (Pol gamma) leads to Depletion, mtDNA	adjacent	Moderate	Low
	Depletion, mtDNA leads to Dysfunction, Mitochondria	adjacent	High	Low
	Dysfunction, Mitochondria leads to Increase, Cytotoxicity (renal tubular cell)	adjacent	High	Low
	Increase, Cytotoxicity (renal tubular cell) leads to Occurrence, Kidney toxicity	adjacent	High	Moderate
257: Receptor mediated endocytosis and lysosomal overload leading to kidney toxicity	Binding of substrate, endocytic receptor leads to Disturbance, Lysosomal function	adjacent	High	Low
	Disturbance, Lysosomal function leads to Disruption, Lysosome	adjacent	High	Low
	Disruption, Lysosome leads to Increase, Cytotoxicity (renal tubular cell)	adjacent	High	Low
	Increase, Cytotoxicity (renal tubular cell) leads to Occurrence, Kidney toxicity	adjacent	High	Moderate
258: Renal protein alkylation leading to kidney toxicity	Alkylation, Protein leads to Dysfunction, Mitochondria	adjacent	Not Specified	Low
	Dysfunction, Mitochondria leads to Decrease, Mitochondrial ATP production	adjacent	High	Low
	Decrease, Mitochondrial ATP production leads to Increase, Cytotoxicity (renal tubular cell)	adjacent	High	Low
	Increase, Cytotoxicity (renal tubular cell) leads to Occurrence, Kidney toxicity	adjacent	High	Moderate
284: Binding of electrophilic chemicals to SH(thiol)-group of proteins and /or to seleno-proteins involved in protection against oxidative stress leads to chronic kidney disease
384: Hyperactivation of ACE/Ang-II/AT1R axis leading to chronic kidney disease	Hyperactivation of ACE/Ang-II/AT1R axis leads to Increased AngII	adjacent	High	High
	Increased AngII leads to Increased Ang II type 1 receptor (AT1R)	adjacent	Moderate	Moderate
	Increased Ang II type 1 receptor (AT1R) leads to Increased, Reactive oxygen species	adjacent	Moderate	Moderate
	Increased, Reactive oxygen species leads to Increased Sodium-sensitive hypertension	adjacent	Moderate	Not Specified
	Increased Sodium-sensitive hypertension leads to Chronic kidney disease	adjacent	Moderate	Not Specified
413: Oxidation and antagonism of reduced glutathione leading to mortality via acute renal failure	Oxidation, Glutathione leads to Increased, Reactive oxygen species	adjacent	Moderate	Moderate
	Increased, Reactive oxygen species leads to Increase, LPO	adjacent	High	Moderate
	Increase, LPO leads to Increase, Necrosis	adjacent	Moderate	Moderate
	Increase, Necrosis leads to Increased, Kidney Failure	adjacent	Moderate	Moderate
	Increased, Kidney Failure leads to Increased Mortality	adjacent	High	High
437: Inhibition of mitochondrial electron transport chain (ETC) complexes leading to kidney toxicity	Inhibition, ECT complexes of the respiratory chain leads to Increase, Oxidative Stress	adjacent	Not Specified	Not Specified
	Increase, Oxidative Stress leads to Increase, Mt Dysfunction	adjacent	Not Specified	Not Specified
	Increase, Mt Dysfunction leads to Increase, Cytotoxicity (renal tubular cell)	adjacent	Not Specified	Not Specified
	Increase, Cytotoxicity (renal tubular cell) leads to Occurrence, Kidney toxicity	adjacent	Not Specified	Not Specified
447: Kidney failure induced by inhibition of mitochondrial electron transfer chain through apoptosis, inflammation and oxidative stress pathways	Inhibition, ECT complexes of the respiratory chain leads to Decrease, MMP	adjacent
	Decrease, MMP leads to Increase, Mt Dysfunction	adjacent
	Increase, Mt Dysfunction leads to Altered expression of NRF2 pathway-dependent genes	adjacent
	Increase, Mt Dysfunction leads to Inhibition, Nuclear factor kappa B (NF-kB)	adjacent
	Increase, Mt Dysfunction leads to Increase, Apoptosis	adjacent
	Altered expression of NRF2 pathway-dependent genes leads to ER stress	adjacent
	Altered expression of NRF2 pathway-dependent genes leads to Increased, Oxidative Stress	adjacent
	ER stress leads to Increase, Apoptosis	adjacent
	Inhibition, Nuclear factor kappa B (NF-kB) leads to Increase in inflammation	adjacent
	Increased, Oxidative Stress leads to Occurrence, renal proximal tubular necrosis	adjacent
	Increase, Apoptosis leads to Occurrence, renal proximal tubular necrosis	adjacent
	Increase in inflammation leads to Occurrence, renal proximal tubular necrosis	adjacent
	Occurrence, renal proximal tubular necrosis leads to Occurrence, Kidney toxicity	adjacent
	Occurrence, Kidney toxicity leads to Increased, Kidney Failure	adjacent
AOPs extracted 1 May 2022

## Sheet: 7
Event name	Event status	AOPs shared	Degree (total)	Degree (in)	Degree (out)	Convergent/ Divergent	Average shortest path length	AOP simple path occurrence	Betweenness centrality	Closeness centrality	Clustering coefficient	Eccentricity	Neighborhood connectivity	Stress
Increase, Cytotoxicity	KE	7	8	5	3	Convergent	1.85714	0.514286	1.32875	0.538462	0.0178571	3	3	3583
Increase, Oxidative stress	KE	6	8	5	3	Convergent	2.42857	0.414286	1.96432	0.411765	0.0357143	5	4.375	5265
Occurrence, Tubular necrosis	KE	5	9	5	4	Convergent	1.42857	0.442857	1.88742	0.7	0.0277778	2	3.22222	4452
Occurrence, Kidney toxicity	KE/AO	5	3	2	1	Convergent	1.5	0.114286	0.223044	0.666667	0.166667	2	6.66667	526
Increase, Mt dysfunction	KE	4	9	4	5	Divergent	2.38095	0.328571	1.90645	0.42	0.0277778	4	3.44444	4637
Increased Mortality	AO	4	2	2	0	Convergent	0		0	0	0	0	2.5	0
Increased, ROS	KE	3	6	2	4	Divergent	2.96	0.385714	1.42706	0.337838	0.0666667	6	3.33333	3996
Increased, blood potassium conc.	KE	3	2	1	1	Neither	1.5	0	0.318182	0.666667	0	2	5.5	713
Occurrence, cardiac arrhythmia	KE	3	2	1	1	Neither	1	0	0.0137421	1	0	1	2	26
Inhibition, mtETC complexes	MIE	2	2	0	2	Divergent	3.21739		0	0.310811	0	6	5	0
Increased, blood uric acid conc.	KE	2	3	2	1	Convergent	2.85714	0.0428571	0.393235	0.35	0.166667	4	4	855
Increased, Kidney Failure	KE/AO	2	3	2	1	Convergent	1	0.214286	0.413319	1	0.166667	1	4.66667	997
Oxidation, Glutathione	MIE/KE	2	2	1	1	Neither	3.84615	0.128571	0.549683	0.26	34	7	3.5	1520
Occurrence, tophi (urate) deposition	KE	2	2	1	1	Neither	2.14286	0.0428571	0.209302	0.466667	0.5	3	6	396
Increase, Regenerative cell proliferation	KE	2	2	1	1	Neither	1.5	0.214286	0.527484	0.666667	0	2	5	1536
Increase, Hyperplasia	KE	2	2	1	1	Neither	1	0.214286	0.286998	1	0	1	1.5	812
Chronic kidney disease	AO	2	2	2	0	Convergent	0		0	0	0	0	5.5	0
Increase, Adenomas/carcinomas	AO	2	1	1	0	Convergent	0		0	0	0	0	2	0
Altered NRF2 antioxidant pathway	KE	1	3	1	2	Divergent	3.14286	0	0.280655	0.318182	0.166667	6	6.33333	564
Increase, Lipid peroxidation	KE	1	3	1	2	Divergent	2.1	0.128571	0.234672	0.47619	0.166667	3	6	888
Increase, Apoptosis	KE	1	3	2	1	Convergent	2.25	0.0571429	0.486258	0.444444	0	3	6.66667	1024
Increased Sodium-sensitive hypertension	KE	1	3	2	1	Convergent	1	0.0428571	0.0681818	1	0.166667	1	3.66667	129
Increased Angiotensin II	KE	1	2	1	1	Neither	4.7037	0.128571	0.142706	0.212598	0	8	1.5	390
Decreased, Prostaglandin F2a conc.	KE	1	2	1	1	Neither	4.17391	0.1	0.0850951	0.239583	0	7	1.5	196
Increased AT1R	KE	1	2	1	1	Neither	3.84615	0.128571	0.261099	0.26	0	7	4	722
Occurrence, renal ischemia	KE	1	2	1	1	Neither	3.31818	0.1	0.127907	0.30137	0	6	5	297
Decreased protection against oxidative stress	KE	1	2	1	1	Neither	3.31818	0	0	0.30137	0.5	6	7	0
Decrease, MMP	KE	1	2	1	1	Neither	3.27273	0.0285714	0.0901163	0.305556	0	5	5.5	396
Depletion, mtDNA	KE	1	2	1	1	Neither	3.27273	0.1	0.0116279	0.305556	0	5	5	24
Disruption, Lysosome	KE	1	2	1	1	Neither	3.33333	0.0714286	0.147463	0.3	0	5	1.5	279
Inhibition, NF-kB	KE	1	2	1	1	Neither	3	0	0.179704	0.333333	0	4	5.5	373
Activation, ER stress	KE	1	2	1	1	Neither	3	0	0.0089852	0.333333	0	4	3	17
Decrease, mtATP production	KE	1	2	1	1	Neither	2.625	0	0	0.380952	0.5	4	8.5	0
Disturbance, Lysosomal function	KE	1	2	1	1	Neither	2.625	0.0714286	0.249471	0.380952	0	4	5	472
Disruption, mtETC	KE	1	2	1	1	Neither	2.625	0.1	0.26797	0.380952	0	4	8	1069
Increased, Accumulation of a2u microglobulin	KE	1	2	1	1	Neither	2.625	0.0714286	0.0930233	0.380952	0	4	4.5	176
Increase, Inflammation	KE	1	2	1	1	Neither	2.25	0	0.0845666	0.444444	0	3	5.5	160
Hyperactivation of ACE/Ang-II/AT1R axis	MIE	1	1	0	1	Divergent	5.53571		0	0.180645	0	9	2	0
Inhibition, COX1 activity	MIE	1	1	0	1	Divergent	5		0	0.2	0	8	2	0
Binding, Thiol/seleno-proteins	MIE	1	1	0	1	Divergent	4.7037		0	0.212598	0	8	2	0
Inhibition of mtDNA (Pol gamma)	MIE	1	1	0	1	Divergent	4.13043		0	0.242105	0	6	2	0
Binding of substrate, endocytic receptor	MIE	1	1	0	1	Divergent	4		0	0.25	0	6	2	0
Alkylation, Protein	MIE	1	1	0	1	Divergent	3.27273		0	0.305556	0	5	9	0
Inhibition, OAT1	MIE	1	1	0	1	Divergent	3.5		0	0.285714	0	5	3	0
Increased, Binding of chemicals to 2u	MIE	1	1	0	1	Divergent	3.33333		0	0.3	0	5	2	0
